# Supplementary material for: Experimental and DFT Approaches to Physico-Chemical Properties of Bioactive Resveratrol Analogues
Source: Molecules. 2024 Nov 20;29(22):5481. doi: 10.3390/molecules29225481 (PMC11597387; doi:10.3390/molecules29225481)
Supplement: Supplementary file 1 [file molecules-29-05481-s001.zip]

Archive with 1 entries (1 files):
- molecules-3285029-supplementary.pdf
